# Supplementary material for: The Dihydrouridine landscape from tRNA to mRNA: a perspective on synthesis, structural impact and function
Source: RNA Biol. 2022 May 30;19(1):735–50. doi: 10.1080/15476286.2022.2078094 (PMC9176250; doi:10.1080/15476286.2022.2078094)
Supplement: Supplemental Material [file KRNB_A_2078094_SM4665.zip]

Archive with 1 entries (1 files):
- Movie 1.mov
